# Supplementary material for: Exercise Shifts Hypothetical Food Choices toward Greater Amounts and More Immediate Consumption
Source: Nutrients. 2021 Jan 24;13(2):347. doi: 10.3390/nu13020347 (PMC7911174; doi:10.3390/nu13020347)
Supplement: Supplementary file 1 [file nutrients-13-00347-s001.zip]

Archive with 5 entries (5 files):
- Figure S1.png
- Figure S2.png
- Figure S3.png
- Figure S4.png
- Supplemental Digital Content 1.doc
